# Supplementary material for: Time efficiency and reliability of established computed tomographic obstruction scores in patients with acute pulmonary embolism
Source: PLoS One. 2021 Dec 3;16(12):e0260802. doi: 10.1371/journal.pone.0260802 (PMC8641867; doi:10.1371/journal.pone.0260802)
Supplement: S1 Table — Study table of the investigated Pulmonary Embolism scores of the present analysis. (XLSX) [file pone.0260802.s001.xlsx]

## Sheet: Tabelle1
Gender	Mastora Reader 1		Qanadli Reader 1		Ghanima Reader 1		Kirchner Reader 1		Mastora Reader 2		Qanadli Reader 2		Ghanima Reader 2		Kirchner Reader 2
	Score	time (s)	Score	time (s)	Score	time (s)	Score	time (s)	Score	time (s)	Score	time (s)	Score	time (s)	Score	time (s)
f	90	420	50	150	4	60	10.25	213	83	135	40	72	4	10	10	75
m	69	359	37.5	110	3	41	10.5	168	74	275	45	50	3	6	11	56
f	82	422	42.5	125	3	63	8.75	270	64	218	25	48	3	20	8	29
f	85	429	50	40	4	13	10.75	223	83	286	30	50	4	6	10	31
f	103	345	50	77	4	35	12.75	225	120	250	35	52	4	9	12	28
m	109	463	50	35	4	13	12.25	167	75	281	40	53	4	6	11	36
f	89	239	50	24	4	10	9.75	155	89	189	40	51	4	4	10	49
m	43	213	22.5	142	2	31	2.25	98	29	192	25	49	3	11	3	30
m	95	301	50	10	4	16	11.25	188	77	207	47.5	50	4	4	12	29
f	48	142	17.5	104	2	30	4	98	21	190	12.5	54	3	9	3.5	26
f	120	244	50	50	4	60	14.25	153	121	223	50	44	4	5	12.5	18
f	77	333	50	103	4	20	9.25	237	66	210	32.5	57	4	7	7.5	40
m	111	367	50	10	4	15	13.75	180	99	200	47.5	49	4	4	12.5	25
m	85	327	50	10	4	10	9.5	235	80	181	47.5	48	4	4	10	35
m	102	353	50	23	3	25	12.25	201	84	220	45	58	4	4	10.5	30
m	87	338	52.5	127	3	17	10.5	173	71	217	42.5	51	4	7	9.5	31
f	42	235	17.5	100	2	53	3	90	29	176	12.5	50	3	7	3.5	18
m	42	201	12.5	90	2	26	3.5	70	34	180	15	47	2	12	4	26
f	97	375	50	38	3	16	11.5	165	82	208	37.5	50	3	10	11.5	29
f	100	335	50	20	4	15	13	195	91	206	47.5	57	4	4	12.5	24
f	109	378	72.5	90	3	21	13	124	95	194	62.5	48	4	7	11	21
f	91	333	50	80	3	20	10.25	235	81	217	50	39	3	9	8.5	21
f	102	345	50	9	4	12	12	175	95	244	50	45	4	4	12	26
m	78	311	50	13	4	11	7	117	58	203	22.5	57	4	4	7	28
f	81	299	50	65	3	25	9.25	235	69	167	47.5	56	3	8	8.5	25
f	45	187	22.5	150	2	26	3	92	29	151	20	34	2	9	3	32
f	99	334	50	10	4	15	13	156	106	206	45	42	4	4	11	36
m	112	371	62.5	65	4	14	14.75	93	121	250	80	47	4	4	14.5	29
f	57	342	50	42	4	13	5	130	37	171	47.5	40	4	8	4	29
f	101	270	50	33	3	13	10.75	170	110	245	55	44	3	8	12	48
m	81	322	47.5	135	2	35	8.5	172	72	173	37.5	52	2	7	9	24
m	85	285	45	150	4	47	11	185	95	180	37.5	41	3	8	9.5	29
f	101	295	50	37	3	20	13.5	212	117	163	52.5	47	4	4	12.5	26
m	102	350	55	70	3	13	13.5	149	115	175	62.5	55	3	6	13	31
m	68	220	32.5	90	3	27	7	53	45	127	30	36	4	5	7	22
f	92	361	62.5	130	3	28	9.25	156	98	197	50	36	3	7	7.5	22
m	102	319	67.5	160	3	17	13.75	172	110	134	62.5	32	3	12	12.5	28
m	75	257	55	143	2	37	10.75	158	57	148	42.5	42	3	8	10.5	25
f	65	194	32.5	85	3	41	6.25	74	45	151	25	36	3	7	6	28
m	116	207	82.5	94	3	18	13.5	108	112	153	67.5	43	4	7	13.5	21
m	97	279	50	41	3	15	11.5	137	104	134	45	47	3	6	9.5	22
m	35	173	17.5	113	1	60	2.75	150	21	151	22.5	45	1	11	3.5	17
f	71	355	42.5	122	3	17	6.75	203	75	170	40	42	3	7	6.5	27
m	100	274	60	130	3	17	12.5	187	77	159	47.5	41	3	6	10.5	22
f	121	330	77.5	99	4	13	14.5	155	132	96	72.5	58	4	6	14	19
m	110	301	75	19	4	17	14	115	131	138	75	46	4	5	14	15
f	82	310	50	153	3	69	9	243	85	112	60	50	3	14	10.5	26
f	97	329	50	88	3	15	11	154	108	127	60	59	3	6	10	21
m	88	390	50	47	3	15	10	141	98	134	52.5	47	4	5	11	21
m	73	390	45	180	2	48	8.25	165	68	148	40	52	2	13	8.5	21
